# Supplementary material for: Evaluating the impacts of non-pharmaceutical interventions on the transmission dynamics of COVID-19 in Canada based on mobile network
Source: PLoS One. 2021 Dec 29;16(12):e0261424. doi: 10.1371/journal.pone.0261424 (PMC8716046; doi:10.1371/journal.pone.0261424)
Supplement: S1 File — (ZIP) [file pone.0261424.s001.zip]

Archive with 2 entries (2 files):
- SI17886.pdf
- SI17886.tex
