# Supplementary material for: Evaluating the impacts of non-pharmaceutical interventions on the transmission dynamics of COVID-19 in Canada based on mobile network
Source: PLoS One. 2021 Dec 29;16(12):e0261424. doi: 10.1371/journal.pone.0261424 (PMC8716046; doi:10.1371/journal.pone.0261424)
Supplement: S1 File — (ZIP) [file pone.0261424.s001.zip › SI17886.tex]

\documentclass[11pt, twoside]{article}
\usepackage{amsmath,amssymb}
\usepackage{float}
%\usepackage{mathtools} ¹«Ê½ÏòÇ°¿¿½ü
%\usepackage{autobreak}
%\usepackage{lineno}%pdfÎÄ¼þÏÔÊ¾ÐÐºÅ
%\linenumbers%pdfÎÄ¼þÏÔÊ¾ÐÐºÅ
\usepackage{multirow}
\usepackage{graphicx}
\graphicspath{{fig_eps/}}
\usepackage{caption}
\usepackage{subfigure}
\usepackage{epsfig}
\usepackage{epstopdf}
\usepackage{cite}
\usepackage{cases}
\usepackage{titlesec}% µ÷Õû±êÌâÓë¶ÎÂäÖ®¼äµÄ¾àÀë
\usepackage{textcomp}% Êä³öÇ§·ÖºÅ
%\usepackage[justification=centering]{caption} %²åÍ¼ËµÃ÷»»ÐÐ¾ÓÖÐ
\usepackage{textcomp,booktabs}
\usepackage[usenames,dvipsnames]{color}
\usepackage{colortbl}
\usepackage{ctex}
\usepackage[numbers,sort&compress]{natbib}
\newcommand\notes[1]{\textcolor{red}{#1}}
\definecolor{mygray}{gray}{0.9}
\definecolor{mypink}{rgb}{0.99,0.91,0.95}
\definecolor{mycyan}{cmyk}{0.3,0,0,0}
\parindent=0pt
\parskip=1.5ex
\newcommand{\tabincell}[2]{\begin{tabular}{@{}#1@{}}#2\end{tabular}}% ÔÚ±í¸ñµ¥Ôª¸ñÀïÃæ»»ÐÐ
%\usepackage{ctex}
\usepackage{booktabs}
\usepackage[top=2.5cm,bottom=2.5cm,left=2cm,right=2cm]{geometry}
\usepackage[colorlinks,linkcolor=red,anchorcolor=green,citecolor=blue,CJKbookmarks=True,urlcolor=black]{hyperref}%% ÐÞ¸Ä²Î¿¼ÎÄÏ×ÑÕÉ«
%\usepackage[colorlinks=true,linkcolor=black,anchorcolor=black,citecolor=black,urlcolor=black]{hyperref}
\newtheorem{dl}{Theorem}[subsection]
\newtheorem{yl}{Lemma}[subsection]
\newtheorem{zy}{Remark}[subsection]
\newtheorem{js}{Assumption}[subsection]
\newtheorem{dy}{Definition}[subsection]
\newtheorem{tl}{Corollary}[subsection]
%\newtheorem{mt}{Proposition}[subsection]
\allowdisplaybreaks
\setlength{\parindent}{2em}
\usepackage{titlesec}
\renewcommand{\baselinestretch}{1.5}% ÐÐ¾à
\usepackage{lineno}
\let\oldequation\equation
\let\oldendequation\endequation
\renewenvironment{equation}
{\linenomathNonumbers\oldequation}
{\oldendequation\endlinenomath}
\begin{document}
\title{\textbf{Supporting Information (SI):\\
Evaluating the impacts of non-pharmaceutical interventions on the transmission dynamics of COVID-19 in Canada based on mobile network
}}
\author{Ling Xue$^{1}$\thanks{%
Contributed equally.},\; Shuanglin Jing$^{1*}$,\;Hao Wang$^{2,}$\thanks{%
Corresponding author.}\\
$^{1}$College of Mathematical Sciences, Harbin Engineering University, \\Harbin, Heilongjiang, 150001, China\\
$^{2}$Department of Mathematical and Statistical Sciences, University of Alberta, \\Edmonton, Alberta, AB T6G 2R3, Canada\\
E-mail: hao8@ualberta.ca}
\date{}
\maketitle
\linenumbers
\section*{Appendix}
\begin{appendix}
\renewcommand{\theequation}{\thesection.\arabic{equation}}
\renewcommand{\thefigure}{\thesection.\arabic{figure}}
\renewcommand{\thetable}{\thesection.\arabic{table}}
\section{Data collection and analysis}\label{AppendixA}
We obtained the number of COVID-19 cases in nine Canadian provinces from Johns Hopkins University Center for Systems Science and Engineering (see Fig \ref{fig1}). The mobility data is obtained from Google COVID-19 Community Mobility Reports (CMR) at \url{https://google.com/covid19/mobility} as is plotted in Fig \ref{fig2}. The cross-correlation analysis between Google Community Mobility Reports data and the weekly number of confirmed death cases are shown in Fig \ref{fig4}.
\begin{figure}[htbp]
\centering
{\includegraphics[width=6.5in,height=4in,clip]{CA_fig1.eps} }
\renewcommand{\figurename}{\textbf{Fig}}
\caption{\textbf{Daily number of confirmed cases and daily number of confirmed deaths in Canada from February 15, 2020 to December 13, 2020.}}\label{fig1}
\end{figure}
\begin{figure}[htbp]
\centering
{\includegraphics[width=6.5in,height=4.5in,clip]{CA_fig2.eps} }
\renewcommand{\figurename}{\textbf{Fig}}
\caption{\textbf{Mobility data retrieved from Google Community Mobility Reports in Canada   between February 15, 2020 and December 13, 2020.}}\label{fig2}
\end{figure}

\begin{figure}[htbp]
\centering
{\includegraphics[width=6in,height=4in,clip]{CA_fig5.eps} }
\renewcommand{\figurename}{\textbf{Fig}}
\caption{\textbf{Correlations between Google Community Mobility Reports data and the weekly number of confirmed deaths whin different lags (in weeks) for each region.} The variables $x_1$(A), $x_2$(B), $x_3$(C), $x_4$(D), $x_5$(E), and $x_6$(F) denote retail and recreation, grocery and pharmacy, parks, transit stations, workplaces, and  residences. The gray area represents the 95\% confidence intervals.}\label{fig4}
\end{figure}

\section{The details of the cross-correlation function}\label{AppendixB}
The cross-correlation function (CCF) describes the correlation between two random processes $x_{t}$ and $y_{t}$ $(t=0,\pm1,\pm2,\cdots)$ at any two different times. We assume that $x_{t}$ and $y_{t}$ are both one-dimensional stationary processes, and the cross-covariance function $\mbox{Cov}(x_{t}, y_{s})$ between $x_{t}$ and $y_{s}$ is only a function of time difference $(s-t)$, then $x_{t}$ and $y_{t}$ are joint stationary \cite{el2007establishing}. Therefore, we can get the cross covariance function of $x_{t}$ and $y_{t}$ as follows
\begin{equation}
\gamma_{xy}(k)=E[x_{t}-\mu_{x}][y_{t+k}-\mu_{y}],k=0,\pm1,\pm2,\cdots,\label{A.1}
\end{equation}
where $\mu_{x}=E(x_{t})$ and $\mu_{y}=E(y_{t})$. After normalizing Eq.(\ref{A.1}), we get the cross-correlation function as follows
\begin{linenomath}
\begin{equation*}
\rho_{xy}(k)=\frac{\gamma_{xy}(k)}{\sigma_{x}\sigma_{y}},k=0,\pm1,\pm2,\cdots,
\end{equation*}
\end{linenomath}
where $\sigma_{x}$ and $\sigma_{y}$ are the standard deviations of two random processes $x_{t}$ and $y_{t}$.

In general, we use the sample cross-correlation function to estimate the overall cross-correlation function as follows
\begin{linenomath}
\begin{equation*}
\hat{\rho}_{xy}(k)=\frac{\hat{\gamma}_{xy}(k)}{S_{x}S_{y}},k=0,\pm1,\pm2,\cdots,
\end{equation*}
\end{linenomath}
where $S_{x}$ and $S_{y}$ are the standard deviation of samples of two random processes $x_{t}$ and $y_{t}$, and $S_{x}=\sqrt{\hat{\gamma}_{xx}(0)}$, $S_{y}=\sqrt{\hat{\gamma}_{yy}(0)}$ and
\begin{linenomath}
\begin{equation*}
\hat{\gamma}_{xy}(k)=\left\{
\begin{split}
&\frac{1}{n}\overset{n-k}{\underset{t=1}{\sum}}(x_{t}-\overline{x})(y_{t+k}-\overline{y}),&k\geq0,\\
&\frac{1}{n}\overset{n}{\underset{t=1-k}{\sum}}(x_{t}-\overline{x})(y_{t+k}-\overline{y}),&k<0,
\end{split}
\right.
\end{equation*}
\end{linenomath}
where $\overline{x}$ and $\overline{y}$ are the mean values of the samples of two random processes  $x_{t}$ and $y_{t}$. If two random processes are independent or uncorrelated, then the cross-correlation function value for all lags is zero. If the cross-correlation function $\hat{\rho}_{xy}(k)$ reaches a local maximum at the lag $k=d$, then it means that the lag between two random processes is $d$.

In order to test if a CCF $\rho_{xy}(k)$ value is significantly different from zero, Bartlett proved that the CCF $\hat{\rho}_{xy}(k)$ is approximately normally distributed with zero mean and a variance of $1/(n-k)$ \cite{Bartlett1955}. Thus, we obtain the following statistic
\begin{linenomath}
$$U=\frac{\hat{\rho}_{xy}(k)}{\sqrt{\frac{1}{n-k}}}\sim N(0,1),$$
\end{linenomath}
where $n$ is the number of observed samples. The 95\% confidence interval can be expressed as
\begin{linenomath}
$$\bigg[0-1.96\sqrt{\frac{1}{n-k}},0+1.96\sqrt{\frac{1}{n-k}}\bigg].$$
\end{linenomath}
We used this statistic to calculate a 95\% critical region which would encompass the estimated cross correlation of uncorrelated processes over 95\% of the lags. If the estimated CCF $\hat{\rho}_{xy}(k)$ markedly differs from the critical region at a lag $k$, then we interpret the value as being significantly different from zero (i.e. $\rho_{xy}(k)\neq 0$), otherwise $\rho_{xy}(k)=0$.
\newpage
\section{The mean values and standard deviation of parameters and initial values for Models (1) and (2).}\label{AppendixC}
\begin{table}[htbp]\tiny
 \renewcommand\arraystretch{0.8}
\centering
\renewcommand{\tablename}{\textbf{Table}}
\caption{\bf The mean values of parameters and initial values for Models (1) and (2).}
\begin{tabular}{llllllllll}
\toprule[1.5pt]
Parameters	&	AB	&	BC	&	MB	&	NB	&	NL	&	NS	&	ON	&	QC	&	SK	\\
\midrule
E(0) 	&	4.1993 	&	4.5305 	&	5.4237 	&	3.3944 	&	7.9191 	&	4.2744 	&	5.0859 	&	7.3016 	&	5.0970 	\\
    $P_{HR}$	&	0.001344 	&	0.001485 	&	0.004600 	&	0.002640 	&	0.013124 	&	0.007708 	&	 0.000122 	&	0.005676 	&	0.002538 	\\
    $a_{11}$	&	0.2431 	&	0.2419 	&	0.2758 	&	0.2543 	&	0.3520 	&	0.2984 	&	0.2520 	&	0.2025 	&	 0.2623 	\\
    $a_{12}$	&	0.2475 	&	0.2236 	&	0.2579 	&	0.2887 	&	0.1061 	&	0.2213 	&	0.2565 	&	0.3882 	&	 0.2545 	\\
    $a_{13}$	&	0.1772 	&	0.2630 	&	0.3243 	&	0.2165 	&	0.1091 	&	0.2960 	&	0.2486 	&	0.1299 	&	 0.2514 	\\
    $a_{14}$	&	0.2095 	&	0.2156 	&	0.1780 	&	0.2619 	&	0.3572 	&	0.2907 	&	0.2498 	&	0.1002 	&	 0.2568 	\\
    $a_{15}$	&	0.2117 	&	0.2242 	&	0.2489 	&	0.3091 	&	0.3519 	&	0.2592 	&	0.2664 	&	0.0526 	&	 0.2468 	\\
    $a_{16}$	&	0.2263 	&	0.1977 	&	0.2533 	&	0.2105 	&	0.2218 	&	0.2105 	&	0.2496 	&	0.3490 	&	 0.2435 	\\
    $a_{17}$	&	0.2844 	&	0.2179 	&	0.3245 	&	0.2106 	&	0.4963 	&	0.2690 	&	0.2482 	&	0.0080 	&	 0.2495 	\\
    $a_{18}$	&	0.3173 	&	0.2255 	&	0.2097 	&	0.2315 	&	0.2287 	&	0.1653 	&	0.2408 	&	0.4532 	&	 0.2553 	\\
    $a_{21}$	&	0.2383 	&	0.2727 	&	0.2125 	&	0.2399 	&	0.6230 	&	0.2271 	&	0.2602 	&	0.2812 	&	 0.2393 	\\
    $a_{22}$	&	0.2693 	&	0.2162 	&	0.2437 	&	0.2665 	&	0.4025 	&	0.1830 	&	0.2273 	&	0.2094 	&	 0.2549 	\\
    $a_{23}$	&	0.2514 	&	0.2835 	&	0.2512 	&	0.2004 	&	0.4601 	&	0.2304 	&	0.2388 	&	0.2285 	&	 0.2469 	\\
    $a_{24}$	&	0.2466 	&	0.2578 	&	0.3178 	&	0.2022 	&	0.1159 	&	0.2547 	&	0.2548 	&	0.2964 	&	 0.2401 	\\
    $a_{25}$	&	0.3527 	&	0.2961 	&	0.2899 	&	0.2052 	&	0.6365 	&	0.2628 	&	0.2374 	&	0.1848 	&	 0.2496 	\\
    $a_{26}$	&	0.2008 	&	0.2753 	&	0.2806 	&	0.2466 	&	0.3283 	&	0.2583 	&	0.2413 	&	0.1524 	&	 0.2432 	\\
    $a_{27}$	&	0.2649 	&	0.2521 	&	0.1331 	&	0.2607 	&	0.2076 	&	0.2157 	&	0.2479 	&	0.3774 	&	 0.2389 	\\
    $a_{28}$	&	0.2474 	&	0.2135 	&	0.2495 	&	0.2481 	&	0.0472 	&	0.2475 	&	0.2531 	&	0.0738 	&	 0.2561 	\\
    $a_{31}$	&	0.2803 	&	0.2285 	&	0.2060 	&	0.2609 	&	0.2581 	&	0.3256 	&	0.2423 	&	0.1136 	&	 0.2672 	\\
    $a_{32}$	&	0.2106 	&	0.2737 	&	0.2889 	&	0.2187 	&	0.0853 	&	0.2547 	&	0.2518 	&	0.3005 	&	 0.2352 	\\
    $a_{33}$	&	0.2531 	&	0.2952 	&	0.3050 	&	0.2535 	&	0.3362 	&	0.2336 	&	0.2621 	&	0.4672 	&	 0.2478 	\\
    $a_{34}$	&	0.3249 	&	0.2752 	&	0.2173 	&	0.2549 	&	0.0591 	&	0.1914 	&	0.2610 	&	0.3746 	&	 0.2197 	\\
    $a_{35}$	&	0.2652 	&	0.2239 	&	0.2930 	&	0.2651 	&	0.0554 	&	0.2028 	&	0.2413 	&	0.2789 	&	 0.2612 	\\
    $a_{36}$	&	0.2312 	&	0.2668 	&	0.1618 	&	0.2721 	&	0.1114 	&	0.2227 	&	0.2594 	&	0.1367 	&	 0.2612 	\\
    $a_{37}$	&	0.2147 	&	0.2127 	&	0.1492 	&	0.2459 	&	0.0908 	&	0.2280 	&	0.2689 	&	0.3221 	&	 0.2473 	\\
    $a_{38}$	&	0.2154 	&	0.2377 	&	0.2309 	&	0.2267 	&	0.3461 	&	0.2354 	&	0.2462 	&	0.4173 	&	 0.2540 	\\
    $a_{41}$	&	0.2853 	&	0.2942 	&	0.2109 	&	0.2966 	&	0.3072 	&	0.2211 	&	0.2570 	&	0.3828 	&	 0.2496 	\\
    $a_{42}$	&	0.3401 	&	0.2358 	&	0.3685 	&	0.1988 	&	0.1871 	&	0.2175 	&	0.2458 	&	0.1608 	&	 0.2636 	\\
    $a_{43}$	&	0.2588 	&	0.3059 	&	0.2442 	&	0.1753 	&	0.2227 	&	0.2267 	&	0.2555 	&	0.3121 	&	 0.2502 	\\
    $a_{44}$	&	0.1959 	&	0.2803 	&	0.2608 	&	0.2108 	&	0.4032 	&	0.2395 	&	0.2356 	&	0.1796 	&	 0.2544 	\\
    $a_{45}$	&	0.1904 	&	0.2409 	&	0.2620 	&	0.2838 	&	0.5322 	&	0.2793 	&	0.2540 	&	0.0091 	&	 0.2566 	\\
    $a_{46}$	&	0.2231 	&	0.2671 	&	0.2735 	&	0.2371 	&	0.2865 	&	0.1957 	&	0.2502 	&	0.3674 	&	 0.2344 	\\
    $a_{47}$	&	0.2503 	&	0.2656 	&	0.2348 	&	0.1994 	&	0.6068 	&	0.2481 	&	0.2499 	&	0.1678 	&	 0.2447 	\\
    $a_{48}$	&	0.2490 	&	0.2713 	&	0.1714 	&	0.2312 	&	0.2675 	&	0.2660 	&	0.2558 	&	0.2201 	&	 0.2374 	\\
    $a_{51}$	&	0.2250 	&	0.2783 	&	0.2246 	&	0.2758 	&	0.1543 	&	0.2045 	&	0.2541 	&	0.3016 	&	 0.2542 	\\
    $a_{52}$	&	0.2153 	&	0.2493 	&	0.2620 	&	0.3038 	&	0.1573 	&	0.2888 	&	0.2586 	&	0.2913 	&	 0.2526 	\\
    $a_{53}$	&	0.2292 	&	0.2177 	&	0.2675 	&	0.1849 	&	0.3619 	&	0.2412 	&	0.2411 	&	0.2555 	&	 0.2603 	\\
    $a_{54}$	&	0.2578 	&	0.2483 	&	0.2503 	&	0.2474 	&	0.1300 	&	0.2377 	&	0.2373 	&	0.1548 	&	 0.2311 	\\
    $a_{55}$	&	0.2845 	&	0.2345 	&	0.2265 	&	0.2190 	&	0.3614 	&	0.1807 	&	0.2485 	&	0.0563 	&	 0.2542 	\\
    $a_{56}$	&	0.2249 	&	0.2684 	&	0.2387 	&	0.1710 	&	0.1926 	&	0.2324 	&	0.2451 	&	0.0700 	&	 0.2580 	\\
    $a_{57}$	&	0.2040 	&	0.2882 	&	0.2056 	&	0.2661 	&	0.0959 	&	0.2840 	&	0.2614 	&	0.2546 	&	 0.2517 	\\
    $a_{58}$	&	0.2381 	&	0.2719 	&	0.2501 	&	0.2835 	&	0.5360 	&	0.2557 	&	0.2522 	&	0.3184 	&	 0.2543 	\\
    $a_{61}$	&	0.2538 	&	0.2340 	&	0.2418 	&	0.1948 	&	0.1213 	&	0.2047 	&	0.2570 	&	0.1638 	&	 0.2376 	\\
    $a_{62}$	&	0.2432 	&	0.2821 	&	0.2264 	&	0.3149 	&	0.4563 	&	0.3027 	&	0.2511 	&	0.3925 	&	 0.2571 	\\
    $a_{63}$	&	0.2627 	&	0.2509 	&	0.2680 	&	0.2571 	&	0.2543 	&	0.2608 	&	0.2622 	&	0.2629 	&	 0.2540 	\\
    $a_{64}$	&	0.2578 	&	0.2455 	&	0.2225 	&	0.2015 	&	0.1508 	&	0.2550 	&	0.2561 	&	0.2583 	&	 0.2439 	\\
    $a_{65}$	&	0.2474 	&	0.2505 	&	0.2532 	&	0.2458 	&	0.1831 	&	0.2403 	&	0.2497 	&	0.2550 	&	 0.2502 	\\
    $a_{66}$	&	0.2516 	&	0.2483 	&	0.2481 	&	0.2634 	&	0.3240 	&	0.2469 	&	0.2504 	&	0.2587 	&	 0.2428 	\\
    $a_{67}$	&	0.2563 	&	0.2535 	&	0.2584 	&	0.2497 	&	0.2928 	&	0.2581 	&	0.2543 	&	0.2577 	&	 0.2551 	\\
    $a_{68}$	&	0.2607 	&	0.2540 	&	0.2569 	&	0.2493 	&	0.2399 	&	0.2523 	&	0.2562 	&	0.2590 	&	 0.2552 	\\
\bottomrule[1.5pt]
\end{tabular}
\begin{flushleft}Alberta (AB), British Columbia (BC), Manitoba (MB), New Brunswick (NB), Newfoundland and Labrador (NL), Nova Scotia (NS), Ontario (ON), Quebec (QC), Saskatchewan (SK).
\end{flushleft}
\label{Table4}
\end{table}

\begin{table}[htbp]\tiny
 \renewcommand\arraystretch{0.8}
\centering
\renewcommand{\tablename}{\textbf{Table}}
\caption{\bf The standard deviation of parameters and initial values for Models (1) and (2).}
\begin{tabular}{llllllllll}
\toprule[1.5pt]
Parameters	&	AB	&	BC	&	MB	&	NB	&	NL	&	NS	&	ON	&	QC	&	SK	\\
\midrule
E(0) 	&	5.2258E-01	&	1.4118E-01	&	2.2244E-01	&	3.3914E-01	&	1.3968E-00	&	5.9641E-02	&	4.0908E-02	 &	9.8925E-02	&	1.2058E-01	\\
    $P_{HR}$	&	8.3151E-04	&	9.8154E-04	&	1.4125E-03	&	1.2989E-04	&	3.1615E-03	&	4.0088E-04	&	 8.9149E-05	&	1.0759E-04	&	8.2871E-04	\\
    $a_{11}$	&	1.3458E-02	&	1.3640E-02	&	6.8478E-03	&	2.3783E-03	&	7.2029E-02	&	3.0322E-03	&	 9.4682E-04	&	9.9461E-03	&	1.0479E-02	\\
    $a_{12}$	&	9.5728E-03	&	4.8681E-03	&	5.5847E-03	&	1.0870E-02	&	6.1367E-02	&	3.1574E-03	&	 5.0445E-04	&	5.0172E-03	&	6.7238E-03	\\
    $a_{13}$	&	7.8493E-02	&	2.4269E-02	&	1.8501E-02	&	1.5305E-02	&	4.8255E-02	&	3.6812E-03	&	 1.2074E-03	&	5.1418E-03	&	4.7007E-03	\\
    $a_{14}$	&	2.5597E-02	&	1.7089E-02	&	2.0310E-02	&	1.6637E-03	&	7.1389E-02	&	2.3028E-03	&	 4.5748E-04	&	8.7484E-03	&	3.2753E-03	\\
    $a_{15}$	&	3.2637E-02	&	1.0893E-02	&	5.8168E-03	&	1.4239E-02	&	6.4100E-02	&	2.6876E-03	&	 1.3481E-03	&	1.0675E-02	&	8.1192E-03	\\
    $a_{16}$	&	4.4979E-02	&	9.4095E-03	&	2.2848E-03	&	6.1356E-03	&	2.8827E-02	&	2.1862E-03	&	 3.5214E-04	&	4.1859E-03	&	4.6343E-03	\\
    $a_{17}$	&	3.4606E-02	&	5.6252E-03	&	1.9081E-02	&	1.6637E-02	&	4.8027E-02	&	1.8895E-03	&	 1.6282E-03	&	8.9132E-03	&	1.0041E-02	\\
    $a_{18}$	&	5.1172E-02	&	7.3240E-03	&	1.5094E-02	&	5.0684E-03	&	3.2169E-02	&	4.5254E-03	&	 5.2214E-04	&	9.6655E-03	&	8.2056E-03	\\
    $a_{21}$	&	1.8222E-02	&	9.8808E-03	&	1.3066E-02	&	3.7694E-03	&	1.3076E-01	&	1.8862E-03	&	 3.4925E-04	&	5.9608E-03	&	7.2827E-03	\\
    $a_{22}$	&	3.4162E-02	&	8.4390E-03	&	3.5288E-03	&	3.1892E-03	&	2.5539E-02	&	4.6441E-03	&	 2.5216E-03	&	1.0555E-02	&	1.2212E-02	\\
    $a_{23}$	&	9.8870E-03	&	5.9513E-03	&	4.4553E-03	&	7.9932E-03	&	6.8339E-02	&	4.2263E-03	&	 1.7520E-03	&	1.2428E-03	&	1.0434E-02	\\
    $a_{24}$	&	8.6251E-03	&	6.2460E-03	&	2.1080E-02	&	8.8341E-03	&	4.5261E-02	&	1.2830E-03	&	 5.6504E-04	&	2.6563E-03	&	3.4495E-03	\\
    $a_{25}$	&	9.4856E-02	&	1.0748E-02	&	6.9795E-03	&	9.3353E-03	&	6.7403E-02	&	1.5921E-03	&	 7.6387E-04	&	4.0413E-03	&	2.9777E-03	\\
    $a_{26}$	&	4.9631E-02	&	8.2633E-03	&	1.0739E-02	&	9.8345E-03	&	1.1993E-01	&	1.3633E-03	&	 3.9794E-04	&	3.2599E-03	&	2.7929E-03	\\
    $a_{27}$	&	1.0993E-02	&	1.4850E-03	&	2.8224E-02	&	2.6771E-03	&	6.3510E-02	&	1.7196E-03	&	 1.4758E-03	&	1.0456E-02	&	4.6459E-03	\\
    $a_{28}$	&	1.6189E-02	&	5.4591E-03	&	1.9811E-03	&	7.8158E-03	&	4.1166E-02	&	3.0025E-03	&	 4.1155E-04	&	5.7668E-03	&	4.3782E-03	\\
    $a_{31}$	&	2.5495E-02	&	1.6049E-02	&	1.5998E-02	&	1.2956E-02	&	5.6852E-02	&	5.4665E-03	&	 5.7425E-04	&	6.3894E-03	&	7.8584E-03	\\
    $a_{32}$	&	4.3528E-02	&	1.1150E-02	&	4.7053E-03	&	2.6403E-03	&	4.1426E-02	&	1.9575E-03	&	 8.2277E-04	&	1.7897E-03	&	1.5161E-02	\\
    $a_{33}$	&	6.1539E-03	&	1.9345E-02	&	1.4822E-02	&	7.5635E-03	&	2.7025E-02	&	2.1763E-03	&	 9.0622E-04	&	5.6827E-03	&	8.8743E-03	\\
    $a_{34}$	&	7.3417E-02	&	9.0614E-03	&	5.6487E-03	&	3.6368E-03	&	3.9774E-02	&	4.5111E-03	&	 1.8879E-03	&	3.7887E-03	&	8.1312E-03	\\
    $a_{35}$	&	8.3200E-03	&	1.8154E-02	&	1.5157E-02	&	3.4655E-03	&	3.4096E-02	&	3.3222E-03	&	 2.0722E-04	&	1.0655E-02	&	2.8771E-03	\\
    $a_{36}$	&	1.8832E-02	&	1.2169E-02	&	2.3354E-02	&	8.5634E-03	&	1.0089E-01	&	2.5515E-03	&	 1.3665E-03	&	1.1694E-02	&	4.9652E-03	\\
    $a_{37}$	&	3.7870E-02	&	9.5117E-03	&	2.5543E-02	&	5.0862E-03	&	4.4528E-02	&	1.9620E-03	&	 3.2243E-04	&	3.4558E-03	&	5.7702E-03	\\
    $a_{38}$	&	2.6663E-02	&	4.6671E-03	&	6.0159E-03	&	6.9010E-03	&	2.5877E-02	&	2.3086E-03	&	 4.4976E-04	&	4.7582E-03	&	3.1187E-03	\\
    $a_{41}$	&	5.0225E-02	&	1.1217E-02	&	1.0078E-02	&	4.2188E-03	&	8.2971E-02	&	2.2808E-03	&	 1.2585E-03	&	1.0864E-02	&	3.8184E-03	\\
    $a_{42}$	&	7.9031E-02	&	1.4374E-02	&	2.4355E-02	&	7.5195E-03	&	7.2301E-02	&	1.9700E-03	&	 4.7822E-04	&	2.5887E-03	&	4.0667E-03	\\
    $a_{43}$	&	4.1486E-03	&	1.0009E-02	&	5.5680E-03	&	2.6295E-02	&	7.8726E-02	&	2.2593E-03	&	 1.6017E-03	&	2.1895E-03	&	4.2938E-03	\\
    $a_{44}$	&	4.0915E-02	&	2.0349E-02	&	3.8921E-03	&	1.3017E-02	&	3.8110E-02	&	2.2652E-03	&	 9.5124E-04	&	3.5748E-03	&	1.7932E-03	\\
    $a_{45}$	&	6.6016E-02	&	6.1292E-03	&	3.3995E-03	&	7.8460E-03	&	1.1550E-01	&	2.7520E-03	&	 2.2968E-03	&	7.0096E-03	&	4.0865E-03	\\
    $a_{46}$	&	4.6869E-02	&	1.4733E-02	&	6.6870E-03	&	6.1026E-03	&	5.5108E-02	&	2.9128E-03	&	 5.0745E-04	&	5.7992E-03	&	9.2711E-03	\\
    $a_{47}$	&	5.2093E-03	&	1.4061E-02	&	5.8894E-03	&	1.6518E-02	&	3.1991E-02	&	1.4028E-03	&	 1.9994E-03	&	2.6508E-03	&	7.5511E-03	\\
    $a_{48}$	&	4.7433E-03	&	7.5879E-03	&	1.6619E-02	&	3.7439E-03	&	3.1754E-02	&	6.4893E-04	&	 4.1220E-04	&	3.2061E-03	&	3.4694E-03	\\
    $a_{51}$	&	1.9527E-02	&	1.4707E-02	&	1.0029E-02	&	1.0064E-02	&	3.6628E-02	&	2.4599E-03	&	 2.1449E-04	&	1.9374E-03	&	3.9321E-03	\\
    $a_{52}$	&	7.5071E-03	&	3.4669E-02	&	7.6428E-03	&	1.4546E-02	&	7.0566E-02	&	1.7644E-03	&	 1.8669E-03	&	3.6491E-03	&	1.8809E-03	\\
    $a_{53}$	&	1.3945E-02	&	9.8764E-03	&	5.7883E-03	&	1.4289E-02	&	2.3187E-02	&	2.2116E-03	&	 1.0348E-03	&	6.8574E-03	&	2.9424E-03	\\
    $a_{54}$	&	3.7239E-03	&	3.1914E-03	&	4.5642E-03	&	1.3096E-02	&	6.4117E-02	&	1.4824E-03	&	 9.4325E-04	&	3.1042E-03	&	7.8194E-03	\\
    $a_{55}$	&	1.8409E-02	&	5.7448E-03	&	8.5020E-03	&	7.8355E-03	&	8.6090E-02	&	4.5745E-03	&	 7.6803E-04	&	5.8489E-03	&	2.7373E-03	\\
    $a_{56}$	&	2.0737E-02	&	7.2251E-03	&	4.7176E-03	&	1.9498E-02	&	7.9228E-02	&	2.9654E-03	&	 4.3662E-04	&	1.0330E-02	&	7.2313E-03	\\
    $a_{57}$	&	5.5009E-02	&	1.2637E-02	&	1.2660E-02	&	1.3026E-02	&	8.6485E-02	&	2.2552E-03	&	 2.9520E-03	&	4.6670E-03	&	4.9548E-03	\\
    $a_{58}$	&	2.1346E-02	&	1.7655E-02	&	5.0279E-03	&	2.8560E-03	&	8.8834E-02	&	1.1739E-03	&	 5.8973E-04	&	2.1187E-03	&	3.5807E-03	\\
    $a_{61}$	&	5.7104E-03	&	9.5419E-03	&	3.9203E-03	&	8.9522E-03	&	7.1505E-03	&	1.6597E-03	&	 1.1218E-03	&	2.7487E-03	&	4.2251E-03	\\
    $a_{62}$	&	8.3006E-03	&	1.2135E-02	&	8.4033E-03	&	1.4925E-02	&	1.6224E-02	&	2.8137E-03	&	 4.2204E-04	&	4.0504E-03	&	5.4213E-03	\\
    $a_{63}$	&	3.3754E-03	&	1.1521E-03	&	7.7950E-03	&	5.8745E-04	&	1.0902E-03	&	2.2668E-04	&	 7.4821E-04	&	9.3751E-04	&	2.3783E-03	\\
    $a_{64}$	&	1.4365E-03	&	2.3686E-03	&	8.6640E-03	&	3.8509E-03	&	1.7125E-02	&	1.5124E-04	&	 4.6883E-04	&	4.2450E-04	&	5.0908E-03	\\
    $a_{65}$	&	5.9405E-04	&	6.9479E-04	&	1.7304E-03	&	2.8408E-03	&	2.1253E-02	&	3.1664E-04	&	 1.2789E-04	&	2.0923E-04	&	8.0528E-04	\\
    $a_{66}$	&	1.0877E-03	&	5.1897E-04	&	6.2638E-04	&	2.5020E-03	&	3.0464E-02	&	1.2678E-03	&	 1.3388E-04	&	2.9587E-04	&	5.1700E-04	\\
    $a_{67}$	&	1.4668E-03	&	3.9810E-04	&	4.9924E-04	&	6.3056E-04	&	2.3220E-02	&	9.8815E-04	&	 6.8096E-05	&	2.0284E-04	&	2.9532E-04	\\
    $a_{68}$	&	5.0585E-04	&	4.8353E-04	&	1.2004E-04	&	3.2854E-04	&	3.3785E-03	&	2.1857E-04	&	 8.8959E-05	&	2.5551E-04	&	1.3894E-04	\\
\bottomrule[1.5pt]
\end{tabular}
\begin{flushleft}Alberta (AB), British Columbia (BC), Manitoba (MB), New Brunswick (NB), Newfoundland and Labrador (NL), Nova Scotia (NS), Ontario (ON), Quebec (QC), Saskatchewan (SK).
\end{flushleft}
\label{Table5}
\end{table}
\end{appendix}
\newpage
\begin{thebibliography}{1}

\bibitem{el2007establishing}
El-Gohary M, McNames J.
\newblock Establishing causality with whitened cross-correlation analysis.
\newblock IEEE {T}ransactions on {B}iomedical {E}ngineering.
  2007;54(12):2214--2222.

\bibitem{Bartlett1955}
Bartlett M.
\newblock Stochastic {P}rocesses.
\newblock Cambridge University Press, Cambridge; 1955.

\end{thebibliography}

\end{document}
